# Supplementary material for: Traditional medicine use among rabies exposed individuals in Ethiopia: A systematic review and meta-analysis
Source: PLoS Negl Trop Dis. 2025 Jul 11;19(7):e0013319. doi: 10.1371/journal.pntd.0013319 (PMC12273941; doi:10.1371/journal.pntd.0013319)
Supplement: S2 File — (XLSX) [file pntd.0013319.s005.xlsx]

## Sheet: Sheet1
	Data extracted from included studies
							Got_care_from
	Study_ID+B3:B24+B3:B22	Publication_year	Study_Location	Participants	Design	Sample_Size	Health_facility	Traditional_Healer
1	Tadesse_2014	2014	Amhara	community	cs	410	162	248
2	Ebuy_2019	2019	Tigray	Community	cs	1440	573	867
3	Awoke_2015	2016	Amhara	community	cs	384	144	240
4	Nigatu_2016	2016	Amhara	community	cs	416	175	228
5	Nejash_2017	2017	Oromia	community	cs	135	89	41
6	Tariku_2017	2017	Oromia	community	cs	384	145	176
7	Addis_2019	2019	Amhara	community	cs	384	343	26
8	Yigardush_2017	2017	Amhara	community	cs	360	193	167
9	Eyob_2016	2016	Addis_Ababa	Community	cs	384	266	77
10	Adane_2022	2022	Amhara	Community	cs	899	555	344
11	Amare_2020	2020	Amhara	Community	cs	384	117	267
12	Haben_2020	2020	Tigray	Community	cs	399	173	226
13	Shumye_2016	2016	Amhara	Community	cs	139	75	64
14	Tadele_2015	2015	Oromia	Health_Facility	cs	384	93	291
15	Hunde_2023	2023	Oromia	Community	cs	384	86	298
16	Tamiru_2017	2017	Oromia	Community	cs	406	38	368
17	Reta_2015	2015	Amhara	Community	cs	400	155	245
18	Tsegaye_2016	2016	Oromia	Community	cs	803	32	743
19	Balako_2019	2019	Oromia	Community	cs	107	64	43
20	Wudu_2013	2013	Amhara	Community	cs	120	19	101
21	Rea_2016	2016	Oromia	Community	cs	539	217	322
